# Supplementary material for: Effective Absorption of Dichloromethane Using Carboxyl-Functionalized Ionic Liquids
Source: Int J Environ Res Public Health. 2023 May 11;20(10):5787. doi: 10.3390/ijerph20105787 (PMC10218073; doi:10.3390/ijerph20105787)
Supplement: Supplementary file 1 [file ijerph-20-05787-s001.zip]

Archive with 1 entries (1 files):
- ijerph-2269389-supplementary.pdf
